# Supplementary material for: The Effect of Small Molecule Pharmacological Agents on the Triterpenoid Saponin Induced Endolysosomal Escape of Saporin and a Saporin-Based Immunotoxin in Target Human Lymphoma Cells
Source: Biomedicines. 2021 Mar 15;9(3):300. doi: 10.3390/biomedicines9030300 (PMC8000476; doi:10.3390/biomedicines9030300)
Supplement: Supplementary file 1 [file biomedicines-09-00300-s001.zip]

Archive with 15 entries (14 files):
- Figure S1.pdf
- __MACOSX/
- __MACOSX/._Figure S1.pdf
- Supplemental Figures Legends.docx
- __MACOSX/._Supplemental Figures Legends.docx
- Figure S2.pdf
- __MACOSX/._Figure S2.pdf
- Figure S3.pdf
- __MACOSX/._Figure S3.pdf
- Figure S6.pdf
- __MACOSX/._Figure S6.pdf
- Figure S4.pdf
- __MACOSX/._Figure S4.pdf
- Figure S5.pdf
- __MACOSX/._Figure S5.pdf
